# Supplementary material for: Effects of Cactus Polysaccharide on Pasting, Rheology, Structural Properties, In Vitro Digestibility, and Freeze–Thaw Stability of Rice Starch
Source: Foods. 2024 Jul 30;13(15):2420. doi: 10.3390/foods13152420 (PMC11311433; doi:10.3390/foods13152420)
Supplement: Supplementary file 1 [file foods-13-02420-s001.zip]

Archive with 1 entries (1 files):
- foods-3078116-supplementary.pdf
